# Supplementary material for: Novel Hybrid Indole-Based Caffeic Acid Amide Derivatives as Potent Free Radical Scavenging Agents: Rational Design, Synthesis, Spectroscopic Characterization, In Silico and In Vitro Investigations
Source: Metabolites. 2023 Jan 17;13(2):141. doi: 10.3390/metabo13020141 (PMC9966950; doi:10.3390/metabo13020141)
Supplement: Supplementary file 1 [file metabolites-13-00141-s001.zip]

Archive with 1 entries (1 files):
- metabolites-2124504-supplementary.pdf
